# Supplementary material for: Fusobacterium nucleatum promotes inflammatory and anti-apoptotic responses in colorectal cancer cells via ADP-heptose release and ALPK1/TIFA axis activation
Source: Gut Microbes. 2023 Dec 21;16(1):2295384. doi: 10.1080/19490976.2023.2295384 (PMC10761154; doi:10.1080/19490976.2023.2295384)
Supplement: Supplementary Table S1.xlsx [file KGMI_A_2295384_SM1664.xlsx]

## Sheet: Feuil1
	Supplementary Table S1: Bacteria used in this study. OD600, medium used. Concentrations of acetate, propionate, isobutyrate, butyrate, isovalerate and valerate in bacterial supernatants.
								Concentration in mM
		Bacterium	Phylum	Genus	Species	OD	Medium	Acetate	Propionate	Isobutyrate	Butyrate	Isovalerate	Valerate
		Fusobacterium naviforme DSM20699	Fusobacteria	Fusobacterium	Fusobacterium naviforme	NA	M104	7.45	1.81	0	23.66	0	0
		Fusobacterium naviforme DSM20699	Fusobacteria	Fusobacterium	Fusobacterium naviforme	1.74	LYBHI 4 RJ	14.841	6.576	0.051	31.683	0.121	0.041
		Fusobacterium nucleatum subsp. nucleatum DSM15643	Fusobacteria	Fusobacterium	Fusobacterium nucleatum	1.46	M104	7.097	2.661	0.049	20.861	0	0.026
		Fusobacterium nucleatum subsp. nucleatum DSM15643	Fusobacteria	Fusobacterium	Fusobacterium nucleatum	1.84	LYBHI 4	9.917	5.863	0.057	27.95	0	0
		Fusobacterium nucleatum subsp. nucleatum DSM15643	Fusobacteria	Fusobacterium	Fusobacterium nucleatum	1.56	LYBHI 4	9.821	6.591	0.01	30.512	0	0
		Fusobacterium nucleatum subsp. nucleatum DSM15643	Fusobacteria	Fusobacterium	Fusobacterium nucleatum	1.53	M104	7.09	2.6	0.05	20.86	0.027	0
		Fusobacterium nucleatum subsp. polymorphum DSM20482	Fusobacteria	Fusobacterium	Fusobacterium nucleatum	NA	M104	7.8	2.06	0	16.65	0.03	0.01
		Fusobacterium nucleatum subsp. polymorphum DSM20482	Fusobacteria	Fusobacterium	Fusobacterium nucleatum	NA	M104	5.47	2.62	0	18.36	0.1	0
		Fusobacterium nucleatum subsp. polymorphum DSM20482	Fusobacteria	Fusobacterium	Fusobacterium nucleatum	1.71	LYBHI 4 RJ	10.959	1.471	0	18.536	0	0.027
		Fusobacterium nucleatum subsp. vincenti DSM19508	Fusobacteria	Fusobacterium	Fusobacterium nucleatum	1.89	LYBHI 4 RJ	14.859	3.05	0.069	31.142	0	0
		Fusobacterium nucleatum subsp. vincenti DSM19508	Fusobacteria	Fusobacterium	Fusobacterium nucleatum	0.4	M78	28.7	0.9	0.07	24.34	0	0
		Fusobacterium nucleatum subsp. vincentii DSM19508	Fusobacteria	Fusobacterium	Fusobacterium nucleatum	NA	M104	7.8	2.06	0	16.65	0.03	0.01
		Fusobacterium varium DSM19868	Fusobacteria	Fusobacterium	Fusobacterium varium	>2	LYBHI 4 RJ	12.3	6.246	0.091	31.488	0	0
		Fusobacterium varium DSM19868	Fusobacteria	Fusobacterium	Fusobacterium varium	1.8	LYBHI 4 RJ	10.327	6.232	0	27.212	0.065	0.042
